# Supplementary material for: The Rheb GTPase promotes pheromone blindness via a TORC1-independent pathway in the phytopathogenic fungus Ustilago maydis
Source: PLoS Genet. 2022 Nov 14;18(11):e1010483. doi: 10.1371/journal.pgen.1010483 (PMC9704768; doi:10.1371/journal.pgen.1010483)
Supplement: S1 Source data — (XLSX) [file pgen.1010483.s027.xlsx]

## Sheet: Fig1E
s12b
control (YPD DMSO)	Torin	Rapamycin	control (YPD)	tor1nar1 YPD	rpt1nar1 YPD
1	0.22	0.38	1	0.453	0.4
1	0.275	0.338	1	0.415	0.2
1	0.336	0.455	1	0.273	0.385
rpl43
control (YPD DMSO)	Torin	Rapamycin	control (YPD)	tor1nar1 YPD	rpt1nar1 YPD
1	0.343	0.641	1	0.611	0.266
1	0.415	0.686	1	0.563	0.497
1	0.283	0.468	1	0.385	0.364

## Sheet: Fig3B
WT YPD	WT YPA	rhb1crg YPD	rhb1 crg YPA
1	0.96	0.133	9.863
1	1.063	0.083	9.451
1	0.905	0.172	9.722

## Sheet: Fig4B
		FB1			rhb NO3			rhb NO3 + rapa			Drsp5			rhb _Drsp5
		pico 1	pico 2		1	2		1	2		1	2		1	2
		10818059	10898717		3121836	4701304		16986052	16409561		10459270	11138800		15068340	12993960
		16796398	14915020		2798538	2891021		13395880	13295278		18876560	18772220		14516450	15102820
		11333553	11985085		2644691	3910494		10713071	10722144		19072500	14078610		13653260	12239640
		12127148	12576233		2657586	2958965		16287673	15888282		12456850	14120970		16205860	15763020
		10967664	9701408		2585556	2756939		13071825	12990228		7266120	7772280		10823350	10439020
		11669429	12404675		3000906	2724368		13005533	11540543		9681570	9459430		12564470	13689260
		18687916	16580000		2856777	2596942		15326943	16735938		16460740	17150000		10268880	10865010
		16144445	17653334		3216468	3390834		15414799	15340715		12889290	12482500		9857520	9566130
		19337992	19898647		3459012	3831234		11492000	11410667		10247890	9200520		19185000	18725000
		10470923	9542183		3448930	3679986		14310153	12974923		17435000	14889330		17668810	18333880
		17110593	14945692		3623333	4221667		9757771	9644846		16238980	17437410		16665060	15139260
		11736154	11987179		4255179	4977221		13464010	12949801		18764800	18493600		8883810	9376950
		12408560	11332640		3599835	5157603		9475409	9742222		12443020	11199080		17954070	17225190
		14339719	14596512		4708771	3840813		12928000	11895657		9190000	8373890		10634610	9525810
		11327784	10026389		3256750	4321424		14590000	14642067		9100350	9487970		16996920	18227340
		8422449	8393062
	media	1.33562e+07	1.29648e+07		3.28228e+06	3730721		1.33479e+07	1.30789e+07		13372196	1.29371e+07		14063094	1.38142e+07
	desv	3.26373e+06	3.21177e+06		601469	838431		2.25505e+06	2.31503e+06		4.07922e+06	3.7924e+06		3.37144e+06	3.40432e+06

## Sheet: Fig4D
control YPD	control MMD	control MMD Rap	delta MMD	KR YPD	KR MMD	KR MMD Rap	KR delta MMD
0.03	77.65	85.87	73.97	0.12	91.87	72.29	79.54
0.06	68.87	93.43	67.98	0.09	88.09	68.49	68.32
0.13	65.43	91.54	62.65	0.04	84.86	73.45	69.26

## Sheet: Fig5A
Replicate 1
strain	No	Chlorosis	Ligula Swelling	Small tumors	Large tumors	Tumors causing stem bending	Dead plants	Total infected plants
	Symptoms			<2 mm	>2 mm
	0	2	1	16	8	3	0	30
FB1 x FB2
FB1 rhb1K127R x FB2 rhb1K127R	24	6	0	0	0	0	0	30
	18	11	1	0	0	0	0	30
FB1 tsc2D x FB2 tsc2D
	1	8	2	14	4	1	0	30
SG200
SG200 rhb1K127R	26	4	0	0	0	0	0	30
SG200 tsc2D	22	8	0	0	0	0	0	30
water	26	4	0	0	0	0	0	30
Replicate 2
strain	No	Chlorosis	Ligula Swelling	Small tumors	Large tumors	Tumors causing stem bending	Dead plants	Total infected plants
	Symptoms			<2 mm	>2 mm
	1	1	0	11	12	3	2	30
FB1 x FB2
FB1 rhb1K127R x FB2 rhb1K127R	19	11	0	0	0	0	0	30
	24	6	0	0	0	0	0	30
FB1 tsc2D x FB2 tsc2D
	0	3	2	14	8	2	1	30
SG200
SG200 rhb1K127R	23	7	0	0	0	0	0	30
SG200 tsc2D	25	5	0	0	0	0	0	30
water	28	2	0	0	0	0	0	30
Replicate 3
strain	No	Chlorosis	Ligula Swelling	Small tumors	Large tumors	Tumors causing stem bending	Dead plants	Total infected plants
	Symptoms			<2 mm	>2 mm
	0	0	0	14	10	4	2	30
FB1 x FB2
FB1 rhb1K127R x FB2 rhb1K127R	20	10	0	0	0	0	0	30
	21	9	0	0	0	0	0	30
FB1 tsc2D x FB2 tsc2D
	2	2	1	15	8	2	0	30
SG200
SG200 rhb1K127R	27	3	0	0	0	0	0	30
SG200 tsc2D	26	4	0	0	0	0	0	30
water	29	1	0	0	0	0	0	30

## Sheet: Fig6B
mfa1 control	mfa1 Rap	mfa1 rhb	mfa1 rhb1 Rap	mfa1 tsc2	mfa1 tsc2 Rap		pra1 control	pra1 Rap	pra1 rhb	pra1 rhb1 Rap	pra1 tsc2	pra1 tsc2 Rap		prf1 control	prf1 Rap	prf1 rhb	prf1 rhb1 Rap	prf1 tsc2	prf1 tsc2 Rap		bE1 control	bE1 Rap	bE1 rhb	bE1 rhb1 Rap	bE1 tsc2	bE1 tsc2 Rap
1	0.584	0.014	0.08	0.01	0.015		1	0.823	0.285	0.253	0.196	0.25		1	0.475	0.068	0.101	0.082	0.121		1	0.774	0.035	0.091	0.026	0.019
1	0.957	0.021	0.07	0.03	0.011		1	0.655	0.225	0.271	0.276	0.109		1	0.559	0.116	0.091	0.043	0.073		1	0.872	0.057	0.02	0.017	0.028
1	0.663	0.045	0.05	0.018	0.03		1	0.836	0.192	0.182	0.144	0.22		1	0.582	0.113	0.12	0.084	0.072		1	0.654	0.07	0.039	0.007	0.056

## Sheet: Fig7B
mfa1 control	mfa1 rhb	mfa1 tsc2		pra1 control	pra1 rhb	pra1 tsc2		bE1 control	bE1 rhb	bE1 tsc2
1	0.214	0.314		1	0.793	0.59		1	0.054	0.038
1	0.337	0.421		1	0.689	0.878		1	0.043	0.028
1	0.293	0.245		1	0.803	0.734		1	0.032	0.04

## Sheet: Fig7D
mfa1 control	mfa1 rhb	mfa1 tsc2		pra1 control	pra1 rhb	pra1 tsc2		prf1 control	prf1 rhb	prf1 tsc2		bE1 control	bE1 rhb	bE1 tsc2
1	0.993	0.874		1	1.12	1.02		1	0.821	0.87		1	1.093	0.965
1	0.812	0.984		1	0.994	1.2		1	0.97	0.82		1	0.9	0.952
1	0.884	1.076		1	0.896	0.867		1	0.79	0.92		1	0.807	0.892

## Sheet: Fig9D
Replicate 1
strain	No	Chlorosis	Ligula Swelling	Small tumors	Large tumors	Tumors causing stem bending	Dead plants	Total infected plants
	Symptoms			<2 mm	>2 mm
	0	0	1	13	10	4	2	30
FB1 x FB2
FB1 art3D x FB2 art3D	4	3	2	21	0	0	0	30
FB1 rhb1K127R x FB2 rhb1K127R	21	9	0	0	0	0	0	30
FB1 rhb1K127R art3D x FB2 rhb1K127R art3D	6	4	0	20	0	0	0	30
FB1 tsc2D x FB2 tsc2D	22	8	0	0	0	0	0	30
FB1 tsc2D art3D x FB2 tsc2D art3D	8	6	0	16	0	0	0	30
water	23	7	0	0	0	0	0	30
Replicate 2
strain	No	Chlorosis	Ligula Swelling	Small tumors	Large tumors	Tumors causing stem bending	Dead plants	Total infected plants
	Symptoms			<2 mm	>2 mm
	0	2	0	12	11	5	0	30
FB1 x FB2
FB1 art3D x FB2 art3D	5	7	0	18	0	0	0	30
FB1 rhb1K127R x FB2 rhb1K127R	26	3	1	0	0	0	0	30
FB1 rhb1K127R art3D x FB2 rhb1K127R art3D	8	5	0	17	0	0	0	30
FB1 tsc2D x FB2 tsc2D	27	3	0	0	0	0	0	30
FB1 tsc2D art3D x FB2 tsc2D art3D	9	5	0	16	0	0	0	30
water	26	4	0	0	0	0	0	30
Replicate 3
strain	No	Chlorosis	Ligula Swelling	Small tumors	Large tumors	Tumors causing stem bending	Dead plants	Total infected plants
	Symptoms			<2 mm	>2 mm
	0	0	0	10	13	5	2	30
FB1 x FB2
FB1 art3D x FB2 art3D	2	3	2	23	0	0	0	30
FB1 rhb1K127R x FB2 rhb1K127R	24	6	0	0	0	0	0	30
FB1 rhb1K127R art3D x FB2 rhb1K127R art3D	2	2	0	26	0	0	0	30
FB1 tsc2D x FB2 tsc2D	23	7	0	0	0	0	0	30
FB1 tsc2D art3D x FB2 tsc2D art3D	4	6	0	20	0	0	0	30
water	27	3	0	0	0	0	0	30

## Sheet: FigS1B
WT MMD	WT YPD	tor1nar1 MMD	tor1nar1 YPD
2.14	1	1.7	0.27
1.96	1	1.24	0.1
1.85	1	1.43	0.25

[truncated: 14 more sheets: FigS1D, FigS3A, FigS3B, FigS4C, FigS9B, FigS10B, FigS11B, FigS12C, FigS15B, FigS15C, FigS16, FigS17, FigS19, FigS20]
